# Supplementary material for: Real-World Comparison of Human and Software Image Assessment in Acute Ischemic Stroke Patients’ Qualification for Reperfusion Treatment
Source: J Clin Med. 2020 Oct 22;9(11):3383. doi: 10.3390/jcm9113383 (PMC7690255; doi:10.3390/jcm9113383)
Supplement: Supplementary file 1 [file jcm-09-03383-s001.zip]

Archive with 18 entries (18 files):
- supplementary materials 3/Figure S1.png
- supplementary materials 3/Figure S2.png
- supplementary materials 3/Figure S3.png
- supplementary materials 3/Figure S4.png
- supplementary materials 3/Figure S5.png
- supplementary materials 3/Figure S6.png
- supplementary materials 3/Table S1.docx
- supplementary materials 3/Table S10.docx
- supplementary materials 3/Table S11.docx
- supplementary materials 3/Table S12.docx
- supplementary materials 3/Table S2.docx
- supplementary materials 3/Table S3.docx
- supplementary materials 3/Table S4.docx
- supplementary materials 3/Table S5.docx
- supplementary materials 3/Table S6.docx
- supplementary materials 3/Table S7.docx
- supplementary materials 3/Table S8.docx
- supplementary materials 3/Table S9.docx
